# Supplementary material for: Isolation and Identification of Alternaria alternata from Potato Plants Affected by Leaf Spot Disease in Korea: Selection of Effective Fungicides
Source: J Fungi (Basel). 2024 Jan 7;10(1):53. doi: 10.3390/jof10010053 (PMC10820076; doi:10.3390/jof10010053)
Supplement: Supplementary file 1 [file jof-10-00053-s001.zip]

Archive with 8 entries (8 files):
- Supplementary Figure S1.pdf
- Supplementary Figure S2.pdf
- Supplementary Figure S3.pdf
- Supplementary Figure S4.pdf
- Supplementary Figure S5.pdf
- Supplementary Figure S6.pdf
- Supplementary Figure S7.pdf
- Supplementary Table S1_NCBI blast result_Accession nos.pdf
